# Supplementary material for: Effect of maternal oxytocin on umbilical venous and arterial blood flows during physiological-based cord clamping in preterm lambs
Source: PLoS One. 2021 Jun 17;16(6):e0253306. doi: 10.1371/journal.pone.0253306 (PMC8211207; doi:10.1371/journal.pone.0253306)
Supplement: S1 Data — (XLSX) [file pone.0253306.s001.xlsx]

## Sheet: Control Animals
Animal Number	GA at delivery	Male/Female	Single/Twin	Treatment	Dry Weight	Meconium	Comp time	Time (mins)	pH	PCO2	PaO2	ctHb	Sat (%)	Hct (%)	Temp	O2 Sat	HR	PBF	PBF Corrected	CBF	CBF Corrected	NIRS	Umb Art	UA Corrected	Umb Vein	UV Corrected	TI	TE	Flow	FiO2	RR	PIP	PEEP	Paw	Vt	VT corrected	R	Comp (C)	C20/c	Tc	Mvim	Paw Calc	OI	AaDO2	Delta P	VEI
#14024	130	2	1	1	3.17	2	11:45:00	Fetal	7.216	72.8	29.8	13.9	67.2	42.5	39
Vent 1st								5	7.27	51.4	12.2	12.6	34.9	38.8	34	59	140	133	41.9558	97	30.5994	17					0.31	0.6	14	0.21	59	40	4.9	38	17.3	5.45741	56	0.51	1.38	28	1.1	16.8571	6.88716	82.2465	35.1	0.0356994
								13	7.209	64.7	38	14.3	86.5	43.9	34	91	149	242	76.3407			53					0.31	0.6	14	0.73	59	40	4.9	35	17	5.36278	57	0.55	1.32	31	1.1	16.8571	19.0197	412.869	35.1	0.0283609
								15
							12.19	20	7.194	69.4	48.6	14.7	92.4	45.1	34	92	152	227	71.6088	76	23.9748	58					0.39	0.63	14	0.73	59	40	4.9	34	17.1	5.39432	57	0.57	1.39	36	0.94	18.3206	19.2709	397.215	35.1	0.0264402
								25	7.185	70.6	48	14.7	92	45.2	34.1	86	166	178	56.1514	69	21.7666	70					0.39	0.63	14	0.72	59	40	4.9	34	17	5.36278	57	0.56	1.3	31	0.94	18.3206	18.6839	389.396	35.1	0.0259908
								30	7.181	74.4	45	15.3	90.4	47	34.1	86	162	171	53.9432	69	21.7666	62					0.39	0.63	14	0.72	59	40	4.9	34	17.2	5.42587	57	0.56	1.3	31	0.94	18.3206	17.7296	388.31	35.1	0.0246633
#14042A	124	2	2	1	2.85	1		Fetal	7.379	35.8	31.1	10.2	79.6	33	39	76	222	166	58.2456			46	0.07	0.0245614	0.26	0.0912281
Vents 1st							11:32:00	5	7.307	41.9	12.5	9.7	27.5	29.9	36.7	20	214	169	59.2982	65	22.807	16					0.39	0.63	16	0.72	59	46	4.9	19	14.5	5.08772	83	0.35	0.65	29	0.84	20.6147	35.4238	455.756	41.1	0.0374004
							11:37:00	10	7.225	53.2	26.7	10.6	70.6	32.9	36.1	36	232	196	68.7719			17					0.39	0.63	16	0.71	59	46	4.9	19	15.9	5.57895	88	0.39	0.71	46	0.9	20.6147	27.5121	422.276	41.1	0.0294563
							11:42:00	15	7.103	64	94.1	10.3	97.6	31.9	36.1			156	54.7368			50					0.39	0.63	16	0.71	59	46	4.9	19	16	5.61404	88	0.39	0.71	46	0.9	20.6147	22.8694	343.263	41.1	0.0244855
								20
Right sided pneumothorax					Lamb crashing 11:55		11:54:00	27	7.3	35.6	37.1	9.7	88.2	30.1	35.3			16	5.61404	8	2.80702	37					0.31	0.62	16	0.58	65	43	4.9	15	21	7.36842	75	0.61	1.33	54	1.4	17.6	28.6742	338.12	38.1	0.0431018
							11:59:00	30	6.994	82	9.6	9.8	10.3	30.2	35.3			3	1.05263	7	2.45614	20					0.31	0.62	16	0.58	65	46	4.9	16	21	7.36842	110	0.53	2.01	68	1.4	18.6	13.1561	315.727	41.1	0.0173466
#14061B	124	1	2	1	3.245			Fetal	7.237	52	28	10.8	68.3	33.3	39	66	91	84	25.886	64	19.7227	48	0.08	0.0246533	0.08	0.0246533
Vent 1st							17:25:00	5	7.2	53.4	20	11.3	55.8	34.7	35.8	74	142	230	70.8783	75	23.1125	46					0.29	0.72	15	0.76	60	45	4.8	15	16.3	5.02311	77	0.42	1.06	31	0.94	16.3426	23.2591	464.407	40.2	0.0295029
							17:30:00	10	7.128	64	27.2	10.9	67.8	33.8	36.5	87	163	331	102.003	91	28.0431	51					0.29	0.72	15	0.76	60	45	4.9	15	16.1	4.96148	79	0.44	1.1	32	0.92	16.4139	19.4915	445.81	40.1	0.0246779
							17:35:00	15	7.08	71.7	32	11.7	72.7	36.1	36.7	90	169	339	104.468	78	24.037	52					0.29	0.72	15	0.81	60	45	4.8	15	16.8	5.1772	88	0.45	1.16	39	0.96	16.3426	18.4623	468.377	40.2	0.0219729
							17:40:00	20	7.052	79.3	38.7	11.8	81	36.2	36.7	94	180	296	91.2173	74	22.8043	57					0.29	0.72	15	0.81	60	45	4.8	15	17.1	5.26965	87	0.47	0.85	40	1	16.3426	16.6929	453.504	40.2	0.019867
							17:45:00	25	7.052	16.2	43.3	11.3	85.9	34.9	36.3	92	183	340	104.777	81	24.9615	57					0.29	0.72	15	0.81	60	45	4.8	15	17.2	5.30046	94	0.46	1.37	46	0.99	16.3426	81.7129	516.754	40.2	0.0972504
							17:50:00	30	7.04	77.5	42.9	11.4	85.4	35.2	36.2	95	184	295	90.9091	93	28.6595	58					0.29	0.72	15	0.81	60	45	4.7	15	15.5	4.77658	97	0.46	0.85	36	0.9	16.2713	17.0061	451.24	40.3	0.020278
#14067A	125	1	2	1	3.16			Fetal	7.217	57.2	18.4	11.1	40.8	34.1	39	70	148	6	1.89873	55	17.4051	58	0.18	0.056962	0.56	0.177215
Vent 1st								5	7.285	52	19.3	12.5	61.9	38.3	36.1	67	117	67	21.2025	59	18.6709	56					0.35	0.79	13	0.42	53	37	4.8	13	20.8	6.58228	63	0.66	1.7	39	1.1	14.686	11.8617	224.217	32.2	0.0428202
								10							35.6	78	113	148	46.8354	53	16.7722	64					0.35	0.79	13	0.42	53	35	4.8	13	20.9	6.61392	57	0.7	1.73	41	1.1	14.0719	#DIV/0!	299.431	30.2
								15	7.266	45.8	33.8	11.9	87.6	36.7	35.4	94	129	244	77.2152	42	13.2911	70					0.28	0.68	13	0.42	63	34	4.9	12	20.9	6.61392	42	0.74	1.23	30	1.3	13.3875	12.2767	216.383	29.1	0.0452569
								20	7.281	51	33.5	13.2	88.3	40.5	35	94	127	215	68.038	38	12.0253	70					0.28	0.68	13	0.42	63	34	4.9	12	20.9	6.61392	40	0.74	1.17	29	1.2	13.3875	11.025	211.092	29.1	0.0406425
								25							34.8	93	134	236	74.6835	40	12.6582	69					0.33	0.68	13	0.42	59	33	4.9	13	21.3	6.74051	42	0.78	1.36	32	1.2	14.0812	#DIV/0!	299.431	28.1
								30	7.283	51.2	31.2	13.6	85.7	41.9	34.8	92	149	236	74.6835	39	12.3418	68					0.33	0.68	13	0.42	58	32	4.9	13	21.3	6.74051	43	0.77	1.13	32	1.2	13.7545	11.283	213.177	27.1	0.047219
#14078B	127	1	3	1	2.695		10:53:00	Fetal	7.273	62.5	22	14.2	55.5	43.5	39	80	177	24	8.90538	73	27.0872	52	0.04	0.0148423	0.01	0.00371058
Vent 1st							11:32:00	5 min	7.287	56.4	10.1	14.2	23.3	43.6	34.7	66	117	67	24.8609	48	17.8108	33					0.3	0.63	15	0.72	64	40	4.9	15	12.1	4.4898	82	0.36	1.25	31	0.8	16.2226	20.7097	442.564	35.1	0.0299928
							11:37:00	10 min	7.228	65	21.5	14.5	65.8	44.5	35	86	101	108	40.0742	63	23.3766	55					0.3	0.63	15	0.82	64	41	4.9	15	12.5	4.63822	80	0.37	1.26	30	0.8	16.5452	20.8724	493.21	36.1	0.0253036
							11:42:00	15 min	7.196	69.4	36.6	14.5	87.8	44.6	35.1	95	122	170	63.0798	75	27.8293	68					0.3	0.63	15	0.84	64	40	4.9	15	12.6	4.67532	83	0.37	1.26	30	0.82	16.2226	19.6354	487.638	35.1	0.0243746
							11:48:00	20 min	7.173	73.8	45	14.7	92.5	45	35	86	148	192	71.243	84	31.1688	86					0.3	0.63	15	0.83	64	41	4.9	15	12.5	4.63822	84	0.38	1.25	31	0.84	16.5452	18.6077	467.377	36.1	0.0222864
								25 min							34.9	88	158	188	69.7588	80	29.6846	79					0.3	0.63	15	0.84	64	40	4.9	15	12.5	4.63822	87	0.38	1.31	33	0.85	16.2226	#DIV/0!	598.861	35.1
							11:57:00	30 min	7.164	77.9	61.5	15.7	96.7	47.9	34.8	87	150	182	67.5325	73	27.0872	82					0.3	0.63	15	0.84	64	40	4.9	15	12.8	4.74954	93	0.39	1.36	35	0.87	16.2226	17.4929	453.598	35.1	0.021715
				Average weight	3.024		Average	Fetal 1	7.2644	56.06	25.86	12.04	62.28	37.28	39	73	159.5	70	23.7339	64	21.405	51	0.0925	0.0302548	0.2275	0.0742018
				SEM	0.106576			5 min	7.2698	51.02	14.82	12.06	40.68	37.06	35.46	57.2	146	133.2	43.6391	68.8	22.6001	33.6					0.328	0.674	14.6	0.566	59	41.6	4.86	20	16.2	5.32806	72.2	0.46	1.208	31.6	0.956	16.9446	19.6283	333.838	36.74	0.0350831
								10 min	7.1975	61.725	28.35	12.575	72.675	38.775	35.44	75.6	151.6	205	66.8051	69	22.7306	48					0.328	0.674	14.6	0.688	59	41.4	4.88	19.4	16.48	5.43107	72.2	0.49	1.224	36	0.964	16.9006	#DIV/0!	414.719	36.52	0.0269497
								15 min	7.16125	62.725	49.125	12.1	86.425	37.325	35.825	93	140	227.25	74.8751	65	21.7191	60					0.315	0.665	14.75	0.695	61.5	41.25	4.875	15.25	16.575	5.52012	75.25	0.4875	1.09	36.25	0.995	16.6418	18.311	378.915	36.375	0.0290225
								20 min	7.175	68.375	41.45	13.6	88.55	41.7	35.175	91.5	151.75	232.5	75.5268	68	22.4933	67.75					0.315	0.665	14.25	0.6975	61.5	40	4.875	19	16.9	5.47903	67	0.54	1.165	34	0.995	16.149	16.3991	382.297	35.125	0.027309
								25 min	7.179	40.8	42.8	11.9	88.7	36.7333	35.08	89.75	160.25	191.6	62.1969	55.6	18.3756	62.4					0.324	0.656	14.6	0.674	61.4	40.2	4.88	18.4	17.8	5.88208	71	0.558	1.334	39.2	1.076	16.5134	#DIV/0!	428.512	35.32	0.0554477
								30 min	7.1324	72.6	38.04	13.16	73.7	40.44	35.04	90	161.25	177.4	57.6242	56.2	18.4622	58					0.324	0.656	14.6	0.674	61.2	40.6	4.86	18.6	17.56	5.81218	80	0.542	1.33	40.4	1.062	16.6338	15.3335	364.41	35.74	0.0262444
							SEM	Fetal 1	0.0304526	6.12353	2.43014	0.834626	6.58706	2.34742	0	3.10913	27.4424	36.0832	12.5577	5.19615	2.91882	2.64575	0.0303795	0.00919516	0.122704	0.0390787
								5 min	0.0184158	2.43811	2.01777	0.748732	7.70742	2.28224	0.488467	9.59896	17.8298	31.1583	9.60739	8.29699	2.26572	7.87782					0.0185472	0.0352987	0.509902	0.107963	1.76068	1.69115	0.0244949	4.60435	1.45052	0.349517	5.39815	0.0575326	0.174167	1.93907	0.0630555	0.986471	4.93207	77.1521	1.68778	0.0024765
								10 min	0.023539	2.84938	3.46518	1.05623	4.71228	3.1399	0.438862	10.1223	23.0773	38.7195	11.0612	11.3725	3.26965	8.06226					0.0185472	0.0352987	0.509902	0.069527	1.76068	1.96469	0.02	4.01995	1.34402	0.337254	6.39844	0.0610737	0.165245	3.17805	0.059127	1.05264	#DIV/0!	31.9996	1.94844	0.00115993
								15 min	0.0429872	5.8679	15.0215	0.875595	5.13588	2.64965	0.359108	1.52753	14.6401	41.9551	10.9008	11.5326	4.35388	5.22813					0.0253311	0.0217945	0.629153	0.0957862	1.19024	2.75	0.025	1.43614	1.70508	0.411957	11.1458	0.0858657	0.128387	3.88104	0.105633	1.48996	2.21676	62.923	2.76145	0.00544242
								20 min	0.0471964	6.13547	3.34776	0.696419	2.70015	2.12407	0.56032	1.89297	10.8963	22.3774	5.2913	10.2307	3.949	6.76233					0.0253311	0.0217945	0.478714	0.094989	1.19024	2.27303	0.025	5.04975	1.71853	0.412913	11.2472	0.0771362	0.114419	2.48328	0.0758837	1.02209	1.87289	59.05	2.29142	0.00464709
								25 min	0.0716543	15.9177	3.15647	1.47422	1.77858	4.45434	0.361109	1.65202	10.1848	52.4534	16.2239	14.0164	4.78453	7.24983					0.0177764	0.0191311	0.509902	0.0779487	1.28841	2.0347	0.02	3.91918	1.60593	0.505037	9.58645	0.0682935	0.0136382	4.59783	0.0993277	0.723742	#DIV/0!	56.1998	2.04656	0.0214771
								30 min	0.051833	5.4848	8.59666	1.13164	15.9818	3.41418	0.347275	2.12132	8.13813	48.8575	15.3476	15.028	4.914	10.3344					0.0177764	0.0191311	0.509902	0.0779487	1.39284	2.48193	0.04	3.88072	1.62561	0.530782	12.7593	0.0641405	0.191651	6.96132	0.102781	0.87471	1.31053	45.4459	2.49992	0.00537455

## Sheet: Oxytocin Animals
Animal Number	GA at delivery	Male/Female	Single/Twin	Treatment	Dry Weight	Meconium	Time (mins)	pH	PCO2	PaO2	ctHb	Sat (%)	Hct (%)	Temp	O2 Sat	HR	PBF	PBF Corrected	CBF	CBF Corrected	NIRS	Umb Art	UA Corrected	Umb Vein	UV Corrected	TI	TE	Flow	FiO2	RR	PIP	PEEP	Paw	Vt	VT Corrected	R	Comp (C)	C20/c	Tc	Mvim	Paw Calc	OI	AaDO2	Delta P	VEI
#14-177	125	1	1	2	2.925	1	Fetal	7.17	68.1	23.2	13.2	51.6	40.6	39
							5	7.216	46.6	17.8	12.5	49.4	38.3	36	80	144	131	44.7863	73	24.9573	46	0		50		0.43	0.63	11	0.21	57	47	5.1	10	17	5.81197	115	0.45	1.23	51	0.99	22.0972	9.95795	81.8078	41.9	0.0341436
							10	7.264	45.7	15.9	13	44.3	40.1	36.2	86	156	225	76.9231	49	16.7521	42	-0.26		0.01		0.46	0.63	11	0.21	57	47	4.9	10	16	5.47009	131	0.45	1.34	58	1.1	22.667	10.4159	84.6755	42.1	0.0346506
							15	7.259	46.4	16.6	13.2	48	40.7	36.2	86	197	230	78.6325	48	16.4103	43	0		0.18		0.46	0.63	11	0.21	57	42	5	10	10.5	3.58974	98	0.54	2.14	53	0.98	20.6147	9.32992	83.2228	37	0.0388319
							20	7.23	51	12.1	13.2	26.6	40.6	36	71	186	191	65.2991	51	17.4359	36	0.1		-0.04		0.43	0.63	11	0.21	57	41	4.9	17	10.2	3.48718	105	0.56	1.96	53	0.99	19.5443	8.04767	82.7766	36.1	0.0362102
							25	7.202	53.1	10.4	13.3	18.3	40.8	35.9	69	200	293	100.171	84	28.7179	29					0.43	0.63	11	0.21	57	40	5	17	17.6	6.01709	106	0.5	1.88	53	0.97	19.1981	7.59247	82.2185	35	0.0358712
							30	7.153	58.6	9.6	13.5	13.9	41.6	35.9	50	207	273	93.3333	97	33.1624	37					0.43	0.63	11	0.71	57	37	16	17	16.9	5.77778	113	0.52	1.99	51	1.1	24.5189	29.7072	433.57	21	0.0541741
#14-173	125	2	1	2	2.745	1	Fetal	7.192	73.5	17.9	13.7	37.1	42.1	39	65	193	-2	-0.728597	60	21.8579	41	52	18.9435	62	22.5865
							5	7.237	54.9	21	13.6	60.6	41.8	36.1	78	162	43	15.6648	48	17.4863	52	45	16.3934	55	20.0364	0.6	0.8	18	0.38	58	52	4.9	23	10.1	3.67942	103	0.41	2.16	43	0.81	25.0857	17.3635	190.881	47.1	0.0253374
							10	7.285	48.2	25.1	13.8	75	42.3	36.2	84	173	116	42.2587	43	15.6648	59	51	18.5792	57	20.765	0.42	0.62	18	0.4	58	52	4.9	22	19.7	7.17668	99	0.42	1.91	45	1.2	23.9212	19.8516	208.244	47.1	0.0288594
							15	7.322	39.6	28.6	12.8	83.4	39.5	36.2	99	176	209	76.1384	30	10.929	61	41	14.9362	47	17.122	0.42	0.62	18	0.21	58	52	4.9	22	20.2	7.35883	115	0.45	2.3	46	1.2	23.9212	12.6855	78.5347	47.1	0.0351269
							20	7.329	42.2	14.7	13.2	44.1	40.6	36.2	75	173	212	77.2313	32	11.6576	50					0.42	0.62	18	0.4	58	52	4.9	22	21.5	7.83242	102	0.47	2.17	53	1.3	23.9212	22.6741	225.096	47.1	0.0329627
							25	7.312	40.9	27.6	13.5	80.7	41.3	36	91	175	198	72.1311	22	8.01457	54					0.42	0.62	18	0.4	58	52	4.9	21	22.4	8.16029	106	0.51	2.2	54	1.3	23.9212	23.3948	213.594	47.1	0.0340104
							30	7.411	30.4	27.9	13.3	86.3	40.9	35.9	95	159	23	8.37887	4	1.45719	48					0.42	0.62	18	0.4	58	52	4.9	21	23	8.37887	115	0.52	2.19	54	1.4	23.9212	31.4752	224.584	47.1	0.0457574
#14-155	125	1	1	2	3.59	1	Fetal	7.246	52.8	23	10.8	68.2	33.2	34.9	72	187			117	32.5905	37	145	40.39
							5	7.189	57.4	18.9	10.6	41.3	32.7	37.5	56	157			99	27.5766	40	61	16.9916	33	9.1922	0.42	0.61	18	0.21	59	47	4.9	28	17.7	4.93036	94	0.44	1.89	37	1	22.067	8.07329	69.0949	42.1	0.0266525
							10	7.213	51.3	18.8	10.5	44.4	32.3	37.2	52	149			77	21.4485	51	35	9.7493	24	6.68524	0.42	0.61	18	0.21	59	47	5	20	17.2	4.79109	88	0.43	1.41	36	1	22.1262	9.05751	75.754	42	0.0298927
							15	7.211	51.3	23.1	10.4	54.7	32.2	38.1	58	185			77	21.4485	50	47	13.0919	57	15.8774	0.42	0.61	18	0.21	59	47	5	20	10.4	2.89694	92	0.45	1.47	35	1	22.1262	9.05751	71.454	42	0.0298927
							20	7.193	53.8	22.2	10.3	50.6	31.9	38.2	51	188			73	20.3343	66	56	15.5989	63	17.5487	0.42	0.61	18	0.21	59	47	4.9	20	16.4	4.56825	90	0.43	1.53	34	1	22.067	8.61351	69.6658	42.1	0.0284359
							25	7.107	63	25	10.5	53.4	32.4	38.1	77	219			130	36.2117	63					0.42	0.61	18	0.21	59	47	4.9	20	17.5	4.87465	105	0.44	1.31	43	0.99	22.067	7.35566	56.9734	42.1	0.0242834
							30	7.051	70.7	33.6	10.7	66.4	33.2	38.1	71	213			127	35.376	59					0.42	0.61	18	0.21	59	47	5	20	17.3	4.81894	124	0.43	1.58	51	1	22.1262	6.57214	40.0938	42	0.0216902
#14-178	127	2	1	2	3.345	1	Fetal	7.2	53.1	24.9	13.3	69.3	40.9	36	99	162	64	19.133	72	21.5247	47
							5	7.208	49	14.2	13.3	32	40.7	36	92	140	161	48.1315	49	14.6487	40	115	34.3797	123	36.7713	0.42	0.63	15	0.21	58	41	4.9	17	25.3	7.56353	69	0.71	1.2	49	1.3	19.34	8.28857	82.8271	36.1	0.0370384
							10	7.254	40.5	19.8	13.4	57.4	41.1	36.1	86	125	233	69.6562	37	11.0613	51	103	30.7922	113	33.7818	0.42	0.63	15	0.21	58	35	4.9	16	24.4	7.29447	62	0.89	1.78	58	1.3	16.94	8.7837	86.3669	30.1	0.0537445
							15	7.249	42	18.4	13.6	52	41.7	35.9	63	159	404	120.777	35	10.4634	50					0.42	0.63	15	0.21	58	41	4.9	17	24.8	7.41405	64	0.7	1.01	44	1.3	19.34	9.67	86.154	36.1	0.0432115
							20	7.221	42.5	40.3	13.9	88.9	42.6	36.2	98	160	420	125.561	53	15.8445	66					0.42	0.63	15	0.49	58	38	4.9	17	25.4	7.59342	99	0.75	1.46	49	1.3	18.14	20.9144	263.337	33.1	0.0465735
							25	7.229	43.5	34.3	14.6	83.1	44.6	36.2	98	142	300	89.6861	46	13.7519	63					0.42	0.63	15	0.4	58	34	4.9	15	25.3	7.56353	68	0.85	1.86	60	1.2	16.54	15.2092	204.098	29.1	0.0517575
							30	7.252	40.8	33.6	15.1	83.6	46.3	36.4	87	161	295	88.1913	39	11.6592	59					0.42	0.63	15	0.4	58	35	5	15	25	7.47384	73	0.83	2.06	57	1.3	17	16.6667	207.701	30	0.0535272
#14-153	127	1	1	2	3.79	1	Fetal 1	7.246	53.7	30	12.8	74.1	39.5	39	61	199	27	7.12401	154	40.6332	49	244	64.3799	140	36.9393
							5	7.177	50.9	22.1	12.1	55.3	37.4	37.7	59	153	246	64.9077	110	29.0237	49	81	21.372	63	16.6227	0.43	0.62	15	0.21	58	47	4.9	19	23.8	6.27968	65	0.55	0.83	37	1.3	22.141	9.13477	72.8841	42.1	0.0305742
							10	7.207	51.2	23.2	12.6	58.7	38.6	38	67	156	212	55.9367	62	16.3588	49	46	12.1372	33	8.70712	0.43	0.62	15	0.21	58	47	4.9	19	24.4	6.43799	63	0.6	0.97	37	1.4	22.141	9.08125	71.4615	42.1	0.0303951
							15	7.211	51.2	22	12.4	54.8	38.2	38.2	58	155	409	107.916	72	18.9974	48					0.43	0.62	15	0.21	58	47	4.9	19	24.9	6.56992	65	0.61	1.02	38	1.4	22.141	9.08125	72.6615	42.1	0.0303951
							20	7.164	53.5	56.4	12.6	92.1	38.9	38.3	94	168	480	126.649	44	11.6095	63					0.43	0.62	15	0.61	58	45	4.9	19	25.2	6.64908	69	0.62	1.01	40	1.5	21.3219	24.311	320.96	40.1	0.0305392
							25	7.161	57.7	45.8	13.1	87.7	40.3	38.2	91	175	404	106.596	42	11.0818	65					0.43	0.62	15	0.61	58	44	4.9	18	25.3	6.67546	69	0.66	1.26	43	1.5	20.9124	22.1084	327.044	39.1	0.0290404
							30	7.15	59.4	45.7	13.3	87.3	40.9	38.4	90	169	390	102.902	385	101.583	50					0.43	0.62	15	0.61	58	42	4.9	18	25	6.59631	66	0.68	1.22	48	1.5	20.0933	20.6346	325.316	37.1	0.02973
14-237B	128	2	2	2	2.65	2	Fetal	7.125	55.7	9.4	13.4	13.2	41.3	36.8	56	164	3	1.13208	123	46.4151	47	62	23.3962	53	20
							5	7.171	59.3	22.5	13.4	58.2	41	37.4	92	144	152	57.3585	79	29.8113	64	76	28.6792	67	25.283	0.43	0.63	16	21	57	41	5	18	16.3	6.15094	61	0.44	1.5	34	1.1
							10	7.231	54	24.4	13.4	73.2	41.2	35.6	94	146	185	69.8113	38	14.3396	50	59	22.2642	73	27.5472	0.43	0.63	16	21	57	41	5.1	18	18.7	7.0566	61	0.53	1.4	31	1.1
							15	7.201	44.1	33.4	13.2	79.2	40.7	38.5	91	157	262	98.8679	52	19.6226	81	57	21.5094	74	27.9245	0.43	0.63	16	21	57	40	5.1	18	20.3	7.66038	58	0.58	1.61	34	1.2
							20	7.2	49.7	33.5	13.1	79.7	40.2	38.3	91	162	308	116.226	57	21.5094	76					0.43	0.63	16	21	57	34	5.1	16	20.8	7.84906	63	0.7	1.6	42	1.2
							25	7.218	50	29.1	12.9	74.3	39.7	38.3	86	161	166	62.6415	33	12.4528	68					0.43	0.63	16	21	57	36	5.1	17	21.4	8.07547	70	0.66	2.1	51	1.2
							30	7.254	48	29.2	12.8	81.4	39.3	35.8	92	164	249	93.9623	50	18.8679	70					0.43	0.63	16	21	57	33	5.1	16	20.8	7.84906	65	?7.1	?95	45	1.2
			Average weight		3.17417
					0.191692
						Average	Fetal 1	7.2108	60.24	23.8	12.76	60.06	39.26	37.58	70.6	181	23	6.66513	105.2	32.6043	44.2	125.75	36.7774	85	26.5086
Potential Sasmira Studies?							5 min	7.2054	51.76	18.8	12.42	47.72	38.18	36.66	76.1667	150	146.6	46.1698	76.3333	23.9173	48.5	75.6	23.5632	68.2	21.5811	0.455	0.653333	15.5	3.70333	57.8333	45.8333	4.95	19.1667	18.3667	5.73598	84.5	0.5	1.46833	41.8333	1.08333	22.1462	10.5636	99.499	41.86	0.0307492
#13-253A							10 min	7.2446	47.38	20.56	12.66	55.96	38.88	36.74	78.1667	150.833	194.2	62.9172	51	15.9375	50.3333	58.8	18.7044	60	19.4973	0.43	0.623333	15.5	3.70667	57.8333	44.8333	4.95	17.5	20.0667	6.37115	84	0.553333	1.46833	44.1667	1.18333	21.5591	11.438	105.3	40.68	0.0355085
#13-253B							15 min	7.2504	46.1	21.74	12.48	58.58	38.46	36.92	75.8333	171.5	302.8	96.4663	52.3333	16.3118	55.5	48.3333	16.5125	59.3333	20.308	0.43	0.623333	15.5	3.675	57.8333	44.8333	4.96667	17.6667	18.5167	5.91498	82	0.555	1.59167	41.6667	1.18	21.6286	9.96483	78.4054	40.86	0.0354916
?#13-258A/B?							20 min	7.2274	48.6	29.14	12.64	60.46	38.92	36.98	80	172.833	322.2	102.193	51.6667	16.3985	59.5					0.425	0.623333	15.5	3.82	57.8333	42.8333	4.93333	18.5	19.9167	6.3299	88	0.588333	1.62167	45.1667	1.215	20.9989	16.9121	192.367	39.7	0.0349443
							25 min	7.2022	51.64	28.62	13	64.64	39.88	36.88	85.3333	178.667	272.2	86.2452	59.5	18.3718	57					0.425	0.623333	15.5	3.805	57.8333	42.1667	4.95	18	21.5833	6.89442	87.3333	0.603333	1.76833	50.6667	1.19333	20.5277	15.1321	176.785	38.48	0.0349926
							30 min	7.2034	51.98	30.08	13.18	67.5	40.58	36.94	80.8333	178.833	246	77.3536	117	33.6843	53.8333					0.425	0.623333	15.5	3.88833	57.8333	41	6.81667	17.8333	21.3333	6.8158	92.6667	0.596	1.808	51	1.25	21.5319	21.0111	246.253	35.44	0.0409758
						SEM	Fetal 1	0.0151868	4.39723	1.94242	0.51049	6.88292	1.57054	0.886792	7.56703	8.12788	15.061	4.4809	17.2957	4.96712	2.24499	44.5877	10.2958	27.6225	5.26853
							5 min	0.0104719	1.9577	1.37659	0.528583	5.07202	1.58285	0.385487	6.37922	4.06694	32.4755	8.40419	12.9915	4.57535	1.97765	11.6859	3.48254	14.9077	4.60925	0.0290689	0.0295146	1.05672	3.45944	0.307318	1.72079	0.0341565	2.46869	2.25472	0.538268	9.19329	0.0463321	0.199456	2.85677	0.078429	0.908961	1.73241	22.9939	1.74287	0.00220428
							10 min	0.0150153	2.00983	1.62745	0.575847	5.66433	1.7534	0.373631	6.36876	7.78075	21.1788	6.18309	7.16659	1.65156	2.71293	11.7149	3.75583	15.8304	5.24895	0.00632456	0.00333333	1.05672	3.45881	0.307318	2.42785	0.0341565	1.70783	1.46416	0.419692	11.4076	0.0729688	0.137245	4.74283	0.0600925	1.20006	2.12249	25.8837	2.81894	0.00466467
							15 min	0.0203804	2.36854	2.08029	0.557136	6.32696	1.67111	0.505371	7.46287	7.87147	43.1757	8.5415	9.52155	2.17479	2.94279	4.66667	2.55455	7.88106	3.82517	0.00632456	0.00333333	1.05672	3.465	0.307318	1.88709	0.0333333	1.68655	2.68569	0.862605	9.37017	0.0395601	0.222312	2.99629	0.06733	0.775618	0.68905	2.86862	1.99163	0.00253189
							20 min	0.0279045	2.59788	8.41039	0.620161	12.8866	1.85024	0.52	7.27553	5.32917	56.5795	12.8944	6.69776	1.68909	5.8515					0.00223607	0.00333333	1.05672	3.4366	0.307318	2.651	0.0333333	0.921954	2.36677	0.762633	7.29383	0.0514728	0.165759	3.15612	0.0801561	1.00184	3.54546	49.8547	2.42074	0.00318223
							25 min	0.0343036	4.18038	5.80314	0.676757	13.0464	2.01579	0.520961	4.32563	13.0208	42.0481	8.2954	19.1374	5.47749	6.72607					0.00223607	0.00333333	1.05672	3.43954	0.307318	2.78588	0.0341565	0.894427	1.42441	0.527324	8.20433	0.0614636	0.161832	2.71621	0.0809801	1.25902	3.42247	48.9777	3.06503	0.0046525
							30 min	0.0608593	7.21113	5.8862	0.705975	13.9263	2.10271	0.54461	7.05888	11.6722	60.6647	17.4053	67.186	17.4545	4.08167					0.00223607	0.00333333	1.05672	3.42309	0.307318	3.02214	1.83692	0.945751	1.48182	0.549452	11.1913	0.0710352	0.178925	1.73205	0.0763763	1.37097	4.54213	65.4965	4.58177	0.00653069

## Sheet: RU486 Animals
Animal Number	GA at delivery	Male/Female	Single/Twin	Treatment	Dry Weight	Meconium	Time (mins)	pH	PCO2	PaO2	ctHb	Sat (%)	Hct (%)	Temp	O2 Sat	HR	PBF	PBF Corrected	CBF	CBF Corrected	NIRS	Umb Art	UA Corrected	Umb Vein	UV Corrected	TI	TE	Flow	FiO2	RR	PIP	PEEP	Paw	Vt	VT Corrected	R	Comp (C)	C20/c	Tc	Mvim	Paw Calc	OI	AaDO2	Delta P	VEI
14-237A	128	1	2	3	2.86	2	Fetal	7.277	55.5	24.2	13	66	40.1	39	59	118	23	8.04196	78	27.2727	55	66	23.0769	141	49.3007
							5	7.291	48.7	19.4	13.2	57.6	40.5	37.4	100	124	175	61.1888	59	20.6294	55	32	11.1888	74	25.8741	0.43	0.63	16	21	57	42	5.1	19	20.3	7.0979	111	0.6	2.06	57	1.2
							10	7.289	49.9	19.2	13.3	56.7	40.8	37.5	82	142	244	85.3147	63	22.028	54	32	11.1888	64	22.3776	0.43	0.63	16	21	57	38	5.2	17	19.7	6.88811	101	0.72	3.12	68	1.2
							15	7.314	41.3	18.2	12.5	61.8	38.4	35.7	80	149	318	111.189	61	21.3287	56	24	8.39161	57	19.9301	0.43	0.63	16	21	57	39	5.2	18	20.4	7.13287	72	0.62	1.93	44	1.3
							20	7.233	57.2	21.3	13.9	65.7	42.6	35.9	82	190	461	161.189	62	21.6783	56					0.43	0.63	16	40	57	42	5.1	18	21.1	7.37762	68	0.62	1.44	42	1.3
							25	7.212	60.9	27.1	14.4	75	44.1	36.8	87	170	379	132.517	54	18.8811	61					0.43	0.63	16	40	57	38	5.2	17	19.3	6.74825	77	0.59	1.6	45	1.3
							30	7.189	62.6	33.3	14.2	83.6	43.7	37	87	179	370	129.371	61	21.3287	65					0.43	0.63	16	49	57	41	5	18	21.7	7.58741	73	0.59	1.62	43	1.3
14-252	126	1	1	3	3.53	1	Fetal	7.266	58.4	17.9	12.7	49.3	39	37.2	61	166	65	18.4136	113	32.0113	41	147	41.6431	159	45.0425
							5	7.285	54.4	19.6	12.7	56.6	39.1	37.4	86	139	211	59.7734	74	20.9632	49	90	25.4958	103	29.1785	0.4	0.63	15	21	59	39	4.9	17	21	5.94901	61	0.64	1.24	37	1.2
							10	7.288	52.4	20.9	12.7	60.3	39.2	37.6	86	145	193	54.6742	56	15.864	49	89	25.2125	61	17.2805	0.4	0.63	15	21	59	37	4.9	16	20.8	5.89235	59	0.65	1.35	34	1.2
							15	7.272	53.5	21.4	12.4	59.4	38.2	37.9	78	170	279	79.0368	77	21.813	49	116	32.8612	86	24.3626	0.4	0.63	15	21	59	39	4.9	16	21	5.94901	58	0.64	1.28	36	1.2
							20	7.124	81.5	26.8	13.1	64.3	40.1	37.8	77	195	411	116.431	124	35.1275	54					0.4	0.42	15	81	74	38	5	19	21	5.94901	54	0.63	1.11	34	1.5
							25	7.087	87.3	39.9	13.3	84.5	40.9	37.3	86	195	376	106.516	140	39.6601	69					0.3	0.5	15	81	75	35	5	15	21.4	6.06232	55	0.72	1.53	38	1.5
							30	7.066	96	37.4	13.8	81.1	42.2	37.1	83	195	248	70.255	140	39.6601	66					0.3	0.5	15	81	75	40	5	15	22	6.23229	59	0.7	1.35	37	1.6
14-244A	126	1	2	3	2.74		Fetal	7.239	54.5	23.3	12.2	60.2	37.7	39	97	135	63	22.9927	42	15.3285	54	110	40.146	60	21.8978
							5	7.281	47.5	22.2	12.8	70.2	39.4	36.2	100	113	82	29.927	15	5.47445	59	63	22.9927	25	9.12409	0.41	0.63	15	21	58	29	4.9	14	21.2	7.73723	43	0.85	1.4	36	1.2
							10	7.279	46.6	23	12.6	72.5	38.7	36.1	82	112	95	34.6715	11	4.0146	61	31	11.3139	18	6.56934	0.41	0.63	15	40	54	26	5	13	19.7	7.18978	39	0.92	1.25	41	1.2
							15	7.26	49.1	29.8	12.7	84.1	39	36.1	85	111	75	27.3723	15	5.47445	68					0.41	0.63	15	78	58	27	5	13	20.8	7.59124	34	0.89	1.04	35	1.1
							20	7.189	60.2	46.2	12.9	94.2	39.6	35.8	90	125	232	84.6715	21	7.66423	79					0.41	0.63	15	78	58	25	5	13	16	5.83942	48	0.97	3.29	46	1.1
							25	7.162	57.3	52.2	12.4	95.7	38.1	35.6	87	147	221	80.6569	25	9.12409	81					0.3	0.7	15	78	60	27	4.9	11	21.1	7.70073	48	1.02	1.6	52	1.2
							30	7.151	66.6	41.3	13.5	92.5	41.5	34.9	100	156	225	82.1168	33	12.0438	81					0.3	0.7	15	78	60	27	4.9	11	21.3	7.77372	42	0.95	1.25	54	1.2
14-244B	126	1	2	3	2.895	1	Fetal	7.214	51.8	23.6	11.8	61.4	36.4	39	73	122	22	7.59931	44	15.1986	48	108	37.3057	117	40.4145
							5	7.251	44.7	21.8	12.6	68.2	38.8	36.5	91	128	128	44.2142	44	15.1986	55	93	32.1244	91	31.4335	0.4	0.6	15	25	60	31	5	15	20.7	7.15026	59	0.82	2.08	55	1.2
							10	7.227	47.6	32.9	12.6	86.9	38.8	36.5	87	170	218	75.3022	39	13.4715	63	121	41.7962	49	16.9257	0.4	0.6	15	58	60	32	5	15	21.3	7.35751	53	0.94	1.83	46	1.2
							15	7.224	47.4	38.3	12.7	91	39.1	36.6	89	174	254	87.7375	38	13.1261	119	109	37.6511	66	22.7979	0.4	0.6	15	58	60	32	5	15	21.5	7.4266	52	0.79	1.75	40	1.2
							20	7.167	58.2	41.2	12.9	91.3	39.8	36.4	85	143	267	92.228	54	18.6528	72	262	90.5009	53	18.3074	0.4	0.6	15	58	60	30	4.9	14	22.8	7.87565	72	0.76	2.08	41	1.2
							25	7.129	61.8	40.4	12.8	87.7	39.2	36.4	93	141	204	70.4663	55	18.9983	65					0.4	0.43	15	76	73	27	5	16	23.6	8.15199	52	0.9	2.12	49	1.4
							30	7.116	69	42.7	12.9	90.6	39.7	36	95	176	230	79.4473	73	25.2159	70					0.4	0.43	15	77	73	30	5	16	21.3	7.35751	52	0.82	1.84	42	1.4
14-258	126	2	1	3	3.16	1	Fetal	7.126	60.7	30.3	12.7	63.9	40.4	39	69	134	97	30.6962	84	26.5823	54	204	64.557	106	33.5443
							5	7.221	58.3	38.8	12.5	95.3	39.2	37	92	132	200	63.2911	45	14.2405	60	158	50	105	33.2278	0.4	0.43	15	21	73	34	5	17	21	6.64557	36	0.7	1.06	25	1.4
							10	7.173	52.6	35.5	13.4	78	38.4	37.6	91	131	266	84.1772	45	14.2405	60	82	25.9494	97	30.6962	0.4	0.68	15	21	55	34	4.9	14	20.8	6.58228	40	0.69	1.23	28	1.1
							15	7.168	53.5	35.1	13.5	77.5	41.2	37.6	90	129	286	90.5063	41	12.9747	59	60	18.9873	94	29.7468	0.4	0.8	15	21	50	33	4.8	13	20.5	6.48734	38	0.7	1.08	26	1
							20	7.105	62.2	49.5	13.7	86.6	41.6	37.6	95	153	433	137.025	64	20.2532	67					0.4	0.8	15	38	50	31	4.8	13	21	6.64557	37	0.77	1.18	29	1
							25	7.074	63.9	55.8	13.4	88.3	42.1	37.1	93	161	406	128.481	85	26.8987	67					0.4	0.63	15	38	59	32	4.9	14	20.8	6.58228	34	0.8	0.91	28	1.2
							30	7.067	69.4	45.9	13.9	84.3	41.2	36.8	92	171	386	122.152	90	28.481	67					0.4	0.63	15	39	58	31	4.9	14	21.1	6.67722	34	0.82	1.02	26	1.2
	Average Weight	3.037				Average	Fetal 1	7.2244	56.18	23.86	12.48	60.16	38.72	38.64	71.8	135	54	17.5488	72.2	23.2787	50.4	127	41.3457	116.6	38.04
	SEM	0.141046					5 min	7.2658	50.72	24.36	12.76	69.58	39.4	36.9	93.8	127.2	159.2	51.6789	47.4	15.3012	55.6	87.2	28.3603	79.6	25.7676	0.408	0.584	15.2	21.8	61.4	35	4.98	16.4	20.84	6.91599	62	0.722	1.568	42	1.24
							10 min	7.2512	49.82	26.3	12.92	70.88	39.18	37.06	85.6	140	203.2	66.828	42.8	13.9237	57.4	71	23.0921	57.8	18.7699	0.408	0.634	15.2	32.2	57	33.4	5	15	20.46	6.78201	58.4	0.784	1.756	43.4	1.18
							15 min	7.2476	48.96	28.56	12.76	74.76	39.18	36.78	84.4	146.6	242.4	79.1683	46.4	14.9434	70.2	77.25	24.4728	75.75	24.2094	0.408	0.658	15.2	39.8	56.8	34	4.98	15	20.84	6.91741	50.8	0.728	1.416	36.2	1.16
							20 min	7.1636	63.86	37	13.3	80.42	40.74	36.7	85.8	161.2	360.8	118.309	65	20.6752	65.6					0.408	0.616	15.2	59	59.8	33.2	4.96	15.4	20.38	6.73745	55.8	0.75	1.82	38.4	1.22
							25 min	7.1328	66.24	43.08	13.26	86.24	40.88	36.64	89.2	162.8	317.2	103.727	71.8	22.7125	68.6					0.366	0.578	15.2	62.6	64.8	31.8	5	14.6	21.24	7.04911	53.2	0.806	1.552	42.4	1.32
							30 min	7.1178	72.72	40.12	13.66	86.42	41.66	36.36	91.4	175.4	291.8	96.6683	79.4	25.3459	69.8					0.366	0.578	15.2	64.8	64.6	33.8	4.96	14.8	21.48	7.12563	52	0.776	1.416	40.4	1.34
						SEM	Fetal 1	0.0269269	1.54642	1.9684	0.213073	2.89458	0.749266	0.36	6.8	8.42615	14.2056	4.43064	13.3132	3.40308	2.65707	23.1301	6.67218	16.8956	4.80759
							5 min	0.0131545	2.46666	3.65371	0.12083	6.98501	0.291548	0.240832	2.72764	4.32897	24.0112	6.40184	9.77036	2.81201	1.93907	20.8408	6.38091	14.7228	4.33826	0.00583095	0.0389358	0.2	0.8	2.94279	2.42899	0.0374166	0.87178	0.156844	0.297539	13.1301	0.0490306	0.211906	6.09918	0.04
							10 min	0.022646	1.21836	3.30651	0.1772	5.58108	0.424735	0.317175	1.69115	9.47101	29.6975	9.73735	8.97998	2.89775	2.5807	17.4155	5.66974	12.7413	3.93526	0.00583095	0.0128841	0.2	7.42563	1.14018	2.13542	0.0547723	0.707107	0.323419	0.258856	11.3119	0.0607124	0.358017	6.86731	0.02
							15 min	0.0245471	2.26221	3.85857	0.193907	6.17403	0.533292	0.423556	2.37908	12.0025	43.0774	13.9824	10.5717	3.03976	12.5754	21.6848	6.66288	8.58657	2.06138	0.00583095	0.0359722	0.2	11.939	1.772	2.28035	0.0663325	0.948683	0.196469	0.306798	6.88767	0.0501398	0.180072	3.00666	0.0509902
							20 min	0.0228858	4.49284	5.51842	0.209762	6.41478	0.582752	0.4219	3.1209	13.5661	46.4547	14.1496	16.6553	4.37852	4.7392					0.00583095	0.0603821	0.2	9.07744	3.92938	3.02324	0.0509902	1.28841	1.14734	0.39635	6.43739	0.0633246	0.405376	3.04302	0.0860233
							25 min	0.025194	5.37193	5.08738	0.337046	3.35583	1.05849	0.300998	1.56205	9.531	43.1456	12.4256	19.5126	5.08854	3.37046					0.0274955	0.0491325	0.2	9.67264	3.8	2.17715	0.0547723	1.02956	0.691809	0.382305	6.9527	0.0737292	0.192338	4.29651	0.0583095
							30 min	0.0239153	5.94427	2.18367	0.220454	2.1816	0.653146	0.413038	2.97658	6.29762	35.4886	12.093	17.7725	4.51567	2.92233					0.0274955	0.0491325	0.2	8.66256	3.88072	2.8178	0.0244949	1.15758	0.162481	0.290358	6.76018	0.061041	0.143199	4.54533	0.0748331
